# Supplementary material for: IRF5 Mediates Artery Inflammation in Salt-Sensitive Hypertension by Regulating STAT1 and STAT2 Phosphorylation to Increase ESM1 Transcription: Insights from Bioinformatics and Mechanistic Analysis
Source: Int J Mol Sci. 2025 Apr 15;26(8):3722. doi: 10.3390/ijms26083722 (PMC12027925; doi:10.3390/ijms26083722)
Supplement: Supplementary file 1 [file ijms-26-03722-s001.zip]

Archive with 1 entries (1 files):
- ijms-3505549-supplementary.pdf
